# Supplementary material for: Beneficial shift of rhizosphere soil nutrients and metabolites under a sugarcane/peanut intercropping system
Source: Front Plant Sci. 2022 Dec 2;13:1018727. doi: 10.3389/fpls.2022.1018727 (PMC9757493; doi:10.3389/fpls.2022.1018727)
Supplement: Supplementary Table 1 — 32 metabolites in common in MP-S, IP-S, MP-R and IP-R, MS-S, IS-S, MS-R and IS-R. [file Table_1.xlsx]

## Sheet: Sheet1
Supplementary Table 1
Order number	Compounds	Class	Total	Fold Change
				MP-S vs. IP-S	MS-S vs. IS-S	MP-R vs. IP-R	MS-R vs. IS-R
1	Terephthalic acid*	Organic acids and their derivatives	8 (25.00%)	0.98	1.21	0.68	0.96
2	1-Aminocyclopropane-1-carboxylic acid	Organic acids and their derivatives		0.58	1.28	1.37	0.88
3	2-Hydroxyglutaric acid*	Organic acids and their derivatives		1.56	1.1	0.87	3.88
4	2-Propylglutaric acid	Organic acids and their derivatives		0.93	1.04	1.18	1.55
5	4-Guanidinobutyric acid	Organic acids and their derivatives		1.02	1.07	1.11	1.62
6	Azelaic acid	Organic acids and their derivatives		1	0.98	1	0.7
7	Fumaric acid	Organic acids and their derivatives		0.77	1.08	1.32	3.42
8	Succinic anhydride	Organic acids and their derivatives		1.02	1.02	1.26	1.54
9	2'-Deoxyadenosine	Nucleotides and their metabolites	6 (18.75%)	1.5	2.64	1.07	1.85
10	Adenine	Nucleotides and their metabolites		1.33	1.55	1.93	1.1
11	Adenosine	Nucleotides and their metabolites		1.45	1.62	3.5	1.75
12	Cytosine	Nucleotides and their metabolites		1.36	2.01	1.18	0.86
13	Thymine	Nucleotides and their metabolites		1.07	0.9	3.82	1.07
14	Uridine 5-Monophosphate	Nucleotides and their metabolites		1.02	1.03	1.91	1.33
15	9(10)-EpOME;(9R,10S)-(12Z)-9,10-Epoxyoctadecenoic acid	Fatty acyls	4 (12.50%)	1.1	1.06	1.07	1.47
16	Oleic acid	Fatty acyls		0.93	1.15	0.99	1.33
17	Palmitic acid	Fatty acyls		1.21	1.06	0.98	0.96
18	Stearidonic acid	Fatty acyls		1.34	1.27	0.85	1.21
19	2-Aminoethanesulfonic acid	Amino acids and their metabolites	4 (12.50%)	1.19	1.09	1.26	0.92
20	L-Methionine	Amino acids and their metabolites		1.05	1.02	1.6	1.72
21	L-Serine	Amino acids and their metabolites		1.02	0.99	1.47	0.92
22	D-Proline betaine	Amino acids and their metabolites		1.2	1.56	0.93	1.23
23	3-[(1-Carboxyvinyl)oxy]benzoic acid	Benzene and substituted derivatives	3 (9.38%)	1.2	0.58	0.88	1.76
24	4-Hydroxybenzaldehyde	Benzene and substituted derivatives		1.31	0.81	1.16	0.51
25	Phthalic anhydride	Benzene and substituted derivatives		1.04	1.26	0.98	1.28
26	Formononetin (7-Hydroxy-4'-methoxyisoflavone)	Flavonoids	2 (6.25%)	0.46	1.32	0.85	0.75
27	Nobiletin (5,6,7,8,3',4'-Hexamethoxyflavone)	Flavonoids		0.96	1.1	1.12	0.8
28	D-Sorbitol	Carbohydrates and their metabolites	1 ( 3.13%)	1.06	1.34	0.66	1.27
29	Spermidine	Alkaloids	1 (3.13%)	1.06	1.05	1.05	1.37
30	2-Linoleoylglycerol	Gycerolipids	1 (3.13%)	0.67	1.05	1.31	1.39
31	Phytol	Terpenoids	1 (3.13%)	1.04	1	0.82	1.4
32	Betaine	Others	1 (3.13%)	0.97	1.37	1	1.12
33	Total		32
